# Supplementary material for: Supervised (Home-Based Exercise) Prehabilitation Program in Pancreatic Cancer Patients Undergoing to Neoadjuvant Chemotherapy: A Pilot Feasibility Study
Source: Med Sci (Basel). 2026 Apr 7;14(2):184. doi: 10.3390/medsci14020184 (PMC13108150; doi:10.3390/medsci14020184)
Supplement: Supplementary file 1 [file medsci-14-00184-s001.zip]

Archive with 1 entries (1 files):
- medsci-4239165-supplementary.pdf
